# Supplementary material for: 2-Bromo­maleic acid
Source: Acta Crystallogr Sect E Struct Rep Online. 2009 Aug 26;65(Pt 9):o2240. doi: 10.1107/S1600536809029602 (PMC2969897; doi:10.1107/S1600536809029602)
Supplement: Supplementary file 1 [file e-65-o2240-sup1.cif]

##############################################################################
###                                                                        ###
###        Electronic paper (Acta Crystallographica Section E)             ###
###                                                                        ###
##############################################################################
#                                                                            #
# This CIF contains the data in a paper accepted for publication in Acta     #
# Crystallographica Section E. It conforms to the requirements of Notes      #
# for Authors for Section E, and has been peer reviewed under the auspices   #
# of the IUCr Commission on Journals.                                        #
#                                                                            #
# Full details of the Crystallographic Information File format               #
# are given in the paper "The Crystallographic Information File (CIF):       #
# a New Standard Archive File for Crystallography" by S. R. Hall, F. H.      #
# Allen and I. D. Brown [Acta Cryst. (1991), A47, 655-685].                  #
#                                                                            #
# The current version of the core CIF dictionary is obtainable from          #
# ftp://ftp.iucr.org/pub/cif_core.dic. The current version number is 2.4.    #
#                                                                            #
# Software is freely available for graphical display of the structure(s) in  #
# this CIF.  For information consult the CIF home page http://www.iucr.org/  #
# cif/home.html                                                              #
#                                                                            #
# This file may be used for bona fide research purposes within the           #
# scientific community so long as proper attribution is given to the journal # 
# article from which it was obtained.                                        #
#                                                                            #
##############################################################################
                                             
data_global
_journal_date_recd_electronic     2009-05-15
_journal_date_accepted     2009-07-24
_journal_name_full     'Acta Crystallographica, Section E'
_journal_year     2009
_journal_volume     65
_journal_issue      9
_journal_page_first     o2240
_journal_page_last     o2240
_journal_paper_category     QO
_journal_coeditor_code     YA2098
_publ_contact_author_name     'Andreas Fischer'
_publ_contact_author_address
;
Inorganic Chemistry
School of Chemical Science and Engineering
Royal Institute of Technology (KTH)
100 44 Stockholm
Sweden
;
_publ_contact_author_email     'afischer@kth.se'
_publ_contact_author_fax     '+46(0)8 212 626'
_publ_contact_author_phone     '+46(0)8 790-7987'
_publ_section_title
;
2-Bromomaleic acid
;
loop_
    _publ_author_name
    _publ_author_address
    'Fischer, Andreas'
;
Inorganic Chemistry
School of Chemical Science and Engineering
Royal Institute of Technology (KTH)
100 44 Stockholm
Sweden
;
_exptl_absorpt_process_details     'Herrendorf & B\"arnighausen, 1997'
_diffrn_ambient_temperature     299
_refine_ls_number_constraints     .
_atom_sites_solution_hydrogens     geom
data_I
_chemical_name_systematic
;
2-Bromomaleic acid
;
_chemical_formula_moiety     'C4 H3 Br O4'
_chemical_formula_sum     'C4 H3 Br O4'
_chemical_formula_iupac     'C4 H3 Br O4'
_chemical_formula_weight     194.973
_symmetry_cell_setting     'monoclinic'
_symmetry_space_group_name_H-M     'P 21/c'
_symmetry_space_group_name_Hall     '-P 2ybc'
loop_
    _symmetry_equiv_pos_as_xyz
    'x, y, z'
    '-x, y+1/2, -z+1/2'
    '-x, -y, -z'
    'x, -y-1/2, z-1/2'
_cell_length_a     7.5074(12)
_cell_length_b     4.9272(6)
_cell_length_c     16.966(4)
_cell_angle_alpha     90.00
_cell_angle_beta     94.213(12)
_cell_angle_gamma     90.00
_cell_volume     625.9(2)
_cell_formula_units_Z     4
_cell_measurement_reflns_used     28
_cell_measurement_theta_min     5.6
_cell_measurement_theta_max     19.2
_cell_measurement_temperature     299
_exptl_crystal_description     'block'
_exptl_crystal_colour     'colourless'
_exptl_crystal_size_max     0.15
_exptl_crystal_size_mid     0.13
_exptl_crystal_size_min     0.10
_exptl_crystal_density_diffrn     2.069
_exptl_crystal_density_method     'not measured'
_exptl_crystal_F_000     376
_exptl_absorpt_coefficient_mu     6.50
_exptl_absorpt_correction_type     numerical
_exptl_absorpt_process_details
;
HABITUS
(Herrendorf & B\"arnighausen, 1997)
;
_exptl_absorpt_correction_T_min     0.325
_exptl_absorpt_correction_T_max     0.455
_exptl_special_details
;
;
_diffrn_radiation_type     MoK\a
loop_
    _diffrn_radiation_wavelength
    0.71073
_diffrn_radiation_source     'fine-focus sealed tube'
_diffrn_measurement_device     'Bruker--Nonius KappaCCD'
_diffrn_measurement_method     '\f and \w'
_diffrn_reflns_number     8638
_diffrn_reflns_av_R_equivalents     0.064
_diffrn_reflns_av_sigmaI/netI     0.041
_diffrn_reflns_theta_min     4.7
_diffrn_reflns_theta_max     27.5
_diffrn_reflns_theta_full     27.5
_diffrn_measured_fraction_theta_max     0.978
_diffrn_measured_fraction_theta_full     0.978
_diffrn_reflns_limit_h_min     -9
_diffrn_reflns_limit_h_max     9
_diffrn_reflns_limit_k_min     -6
_diffrn_reflns_limit_k_max     6
_diffrn_reflns_limit_l_min     -17
_diffrn_reflns_limit_l_max     22
_refine_special_details
;
Refinement of <i>F</i>^2^ against ALL reflections. The weighted <i>R</i>-factor
<i>wR</i> and goodness of fit <i>S</i> are based on <i>F</i>^2^, conventional
<i>R</i>-factors <i>R</i> are based on <i>F</i>, with <i>F</i> set to zero for
negative <i>F</i>^2^. The threshold expression of <i>F</i>^2^ >
\s(<i>F</i>^2^) is used only for calculating <i>R</i>-factors(gt) <i>etc</i>.
and is not relevant to the choice of reflections for refinement.
<i>R</i>-factors based on <i>F</i>^2^ are statistically about twice as large
as those based on <i>F</i>, and <i>R</i>- factors based on ALL data will be
even larger.
;
_reflns_number_total     1420
_reflns_number_gt     1046
_reflns_threshold_expression     I>2\s(I)
_refine_ls_structure_factor_coef     Fsqd
_refine_ls_matrix_type     full
_refine_ls_R_factor_all     0.071
_refine_ls_R_factor_gt     0.042
_refine_ls_wR_factor_gt     0.066
_refine_ls_wR_factor_ref     0.075
_refine_ls_goodness_of_fit_ref     1.16
_refine_ls_restrained_S_all     1.16
_refine_ls_number_reflns     1420
_refine_ls_number_parameters     84
_refine_ls_number_restraints     0
_refine_ls_hydrogen_treatment     constr
_refine_ls_weighting_scheme     calc
_refine_ls_weighting_details
         'calc w=1/[\s^2^(Fo^2^)+(0.0113P)^2^+1.1107P] where P=(Fo^2^+2Fc^2^)/3'
_atom_sites_solution_primary     direct
_atom_sites_solution_secondary     difmap
_refine_ls_shift/su_max     0.001
_refine_ls_shift/su_mean     0.000
_refine_diff_density_max     0.63
_refine_diff_density_min     -0.43
_refine_ls_extinction_method     none
_refine_ls_extinction_coef     ?
loop_
    _atom_type_symbol
    _atom_type_description
    _atom_type_scat_dispersion_real
    _atom_type_scat_dispersion_imag
    _atom_type_scat_source
    'C' 'C' 0.0033 0.0016
                         'International Tables Vol C Tables 4.2.6.8 and 6.1.1.4'
    'H' 'H' 0.0000 0.0000
                         'International Tables Vol C Tables 4.2.6.8 and 6.1.1.4'
    'Br' 'Br' -0.2901 2.4595
                         'International Tables Vol C Tables 4.2.6.8 and 6.1.1.4'
    'O' 'O' 0.0106 0.0060
                         'International Tables Vol C Tables 4.2.6.8 and 6.1.1.4'
_computing_data_collection     'COLLECT (Nonius, 1999)'
_computing_cell_refinement     'DIRAX (Duisenberg, 1992)'
_computing_data_reduction     'EvalCCD (Duisenberg <i>et al.</i>,  2003)'
_computing_structure_solution     'SHELXS97 (Sheldrick, 2008)'
_computing_structure_refinement     'SHELXL97 (Sheldrick, 2008)'
_computing_molecular_graphics     'DIAMOND (Brandenburg, 1999)'
_computing_publication_material     'publCIF (Westrip, 2009)'
loop_
    _atom_site_type_symbol
    _atom_site_label
    _atom_site_fract_x
    _atom_site_fract_y
    _atom_site_fract_z
    _atom_site_U_iso_or_equiv
    _atom_site_adp_type
    _atom_site_calc_flag
    _atom_site_refinement_flags
    _atom_site_occupancy
    _atom_site_disorder_assembly
    _atom_site_disorder_group
    C C1 0.7961(5) 0.0222(7) 0.6839(2) 0.0317(8) Uani d . 1 . .
    C C2 0.6344(4) -0.0621(8) 0.6312(2) 0.0330(8) Uani d . 1 . .
    C C3 0.6332(5) -0.2221(8) 0.5700(2) 0.0369(9) Uani d . 1 . .
    C C4 0.7955(5) -0.3400(8) 0.5399(2) 0.0369(9) Uani d . 1 . .
    Br Br1 0.42183(5) 0.08537(10) 0.66527(3) 0.05260(18) Uani d . 1 . .
    O O1 0.8584(3) -0.1231(6) 0.73530(16) 0.0440(7) Uani d . 1 . .
    O O2 0.8501(4) 0.2664(6) 0.66922(17) 0.0493(8) Uani d . 1 . .
    O O3 0.9456(3) -0.2426(6) 0.56482(17) 0.0466(7) Uani d . 1 . .
    O O4 0.7746(4) -0.5294(6) 0.49066(17) 0.0482(8) Uani d . 1 . .
    H H3A 0.5236 -0.2646 0.5439 0.044 Uiso calc R 1 . .
    H H2 0.9357 0.3049 0.7000 0.074 Uiso calc R 1 . .
    H H3 1.0256 -0.3258 0.5449 0.070 Uiso calc R 1 . .
loop_
    _atom_site_aniso_label
    _atom_site_aniso_U_11
    _atom_site_aniso_U_22
    _atom_site_aniso_U_33
    _atom_site_aniso_U_12
    _atom_site_aniso_U_13
    _atom_site_aniso_U_23
    C1 0.0278(18) 0.031(2) 0.036(2) 0.0046(15) -0.0024(15) -0.0024(17)
    C2 0.0275(17) 0.031(2) 0.039(2) 0.0043(15) -0.0055(14) 0.0019(19)
    C3 0.0288(19) 0.035(2) 0.045(2) -0.0016(16) -0.0066(16) -0.003(2)
    C4 0.0306(19) 0.040(2) 0.039(2) -0.0025(16) -0.0063(16) 0.0006(19)
    Br1 0.0335(2) 0.0616(3) 0.0615(3) 0.0137(2) -0.00437(17) -0.0122(3)
    O1 0.0380(14) 0.0415(17) 0.0498(17) -0.0045(12) -0.0160(12) 0.0119(14)
    O2 0.0504(17) 0.0353(17) 0.0578(19) -0.0113(13) -0.0256(14) 0.0076(15)
    O3 0.0332(14) 0.0487(18) 0.0578(19) -0.0067(13) 0.0038(13) -0.0141(16)
    O4 0.0408(15) 0.055(2) 0.0476(17) 0.0022(13) -0.0058(12) -0.0205(15)
_geom_special_details
;
All e.s.d.'s (except the e.s.d. in the dihedral angle between two l.s. planes)
are estimated using the full covariance matrix. The cell e.s.d.'s are taken
into account individually in the estimation of e.s.d.'s in distances, angles
and torsion angles; correlations between e.s.d.'s in cell parameters are only
used when they are defined by crystal symmetry. An approximate (isotropic)
treatment of cell e.s.d.'s is used for estimating e.s.d.'s involving l.s.
planes.
;
loop_
    _geom_bond_atom_site_label_1
    _geom_bond_atom_site_label_2
    _geom_bond_site_symmetry_2
    _geom_bond_distance
    _geom_bond_publ_flag
    C1 O1 . 1.197(4) ?
    C1 O2 . 1.299(5) ?
    C1 C2 . 1.512(5) ?
    C2 C3 . 1.302(5) ?
    C2 Br1 . 1.883(4) ?
    C3 C4 . 1.475(5) ?
    C4 O4 . 1.254(5) ?
    C4 O3 . 1.269(4) ?
    C3 H3A . 0.9300 ?
    O2 H2 . 0.8200 ?
    O3 H3 . 0.8200 ?
loop_
    _geom_angle_atom_site_label_1
    _geom_angle_atom_site_label_2
    _geom_angle_atom_site_label_3
    _geom_angle_site_symmetry_1
    _geom_angle_site_symmetry_3
    _geom_angle
    _geom_angle_publ_flag
    O1 C1 O2 . . 125.6(3) ?
    O1 C1 C2 . . 121.3(3) ?
    O2 C1 C2 . . 112.9(3) ?
    C3 C2 C1 . . 126.5(3) ?
    C3 C2 Br1 . . 121.5(3) ?
    C1 C2 Br1 . . 112.0(3) ?
    C2 C3 C4 . . 123.9(3) ?
    O4 C4 O3 . . 124.6(4) ?
    O4 C4 C3 . . 117.3(3) ?
    O3 C4 C3 . . 118.1(4) ?
    C2 C3 H3A . . 118.1 ?
    C4 C3 H3A . . 118.1 ?
    C1 O2 H2 . . 109.5 ?
    C4 O3 H3 . . 109.5 ?
loop_
    _geom_hbond_atom_site_label_D
    _geom_hbond_atom_site_label_H
    _geom_hbond_atom_site_label_A
    _geom_hbond_site_symmetry_A
    _geom_hbond_distance_DH
    _geom_hbond_distance_HA
    _geom_hbond_distance_DA
    _geom_hbond_angle_DHA
    O3 H3 O4 3_746 0.82 1.80 2.617(4) 171
    O2 H2 O1 2_756 0.82 1.86 2.681(4) 176
