# Supplementary material for: 2-Bromo­maleic acid
Source: Acta Crystallogr Sect E Struct Rep Online. 2009 Aug 26;65(Pt 9):o2240. doi: 10.1107/S1600536809029602 (PMC2969897; doi:10.1107/S1600536809029602)
Supplement: Supplementary file 2 [file e-65-o2240-Isup2.hkl]

# 
# h,k,l, Fc-squared, Fo-squared, sigma(Fo-squared) and status flag 
# 
data_I
_shelx_title ' bromomaleic acid' 
_shelx_refln_list_code          4 
_shelx_F_calc_maximum      156.88 
_exptl_crystal_F_000       376.00 
_reflns_d_resolution_high  0.7683 
 
loop_ 
 _symmetry_equiv_pos_as_xyz 
 'x, y, z' 
 '-x, y+1/2, -z+1/2' 
 '-x, -y, -z' 
 'x, -y-1/2, z-1/2' 
 
_cell_length_a     7.5074 
_cell_length_b     4.9272 
_cell_length_c    16.9660 
_cell_angle_alpha  90.000 
_cell_angle_beta   94.210 
_cell_angle_gamma  90.000 
 
_shelx_F_squared_multiplier     1.000 
 
loop_ 
 _refln_index_h 
 _refln_index_k 
 _refln_index_l 
 _refln_F_squared_calc 
 _refln_F_squared_meas 
 _refln_F_squared_sigma 
 _refln_observed_status 
   2   0   0      481.66      532.91     29.92 o 
   3   0   0     1767.30     2008.99     50.57 o 
   4   0   0     2523.09     2638.78     52.70 o 
   5   0   0     5678.61     5814.11    110.64 o 
   6   0   0     2136.70     2158.49     38.69 o 
   7   0   0      664.74      663.64     18.80 o 
   8   0   0      424.80      439.65     22.92 o 
   9   0   0       37.51       88.25     28.65 o 
   1   1   0     2920.41     2792.92     54.20 o 
   2   1   0     2880.67     2900.35     38.50 o 
   3   1   0     4522.30     4488.77     64.49 o 
   4   1   0      583.13      553.18      8.12 o 
   5   1   0      734.90      755.58     19.90 o 
   6   1   0       36.68       49.00      7.23 o 
   7   1   0        1.85        3.53     10.86 o 
   8   1   0       43.96       73.90     12.29 o 
   9   1   0       65.85       74.77     51.64 o 
   0   2   0      502.64      524.35     20.00 o 
   1   2   0     3311.51     3342.30     74.14 o 
   2   2   0      137.82      159.96      8.34 o 
   3   2   0       10.13       20.66      4.68 o 
   4   2   0        6.76        4.89      3.12 o 
   5   2   0     1035.88     1018.30     13.74 o 
   6   2   0      595.16      614.84     15.60 o 
   7   2   0       87.79      148.58     18.56 o 
   8   2   0       16.63       57.69     18.62 o 
   1   3   0     1082.64     1119.49     19.31 o 
   2   3   0     1434.35     1446.73     23.79 o 
   3   3   0     2868.36     2948.37     47.09 o 
   4   3   0     2455.43     2483.24     29.41 o 
   5   3   0       51.41       63.94      6.58 o 
   6   3   0      266.92      253.92      9.06 o 
   7   3   0       84.65       71.29     11.84 o 
   8   3   0      312.65      310.96     92.17 o 
   0   4   0       20.76       13.15     13.19 o 
   1   4   0      481.01      480.66     16.70 o 
   2   4   0      207.23      212.55      7.60 o 
   3   4   0       79.86       80.01      8.30 o 
   4   4   0        6.57       15.41      9.82 o 
   5   4   0        8.87       19.77      7.97 o 
   6   4   0       77.32      114.70      9.67 o 
   7   4   0      264.07      265.05     18.67 o 
   1   5   0        3.41      -11.98     12.53 o 
   2   5   0      437.06      414.76     24.28 o 
   3   5   0      238.93      253.69     19.79 o 
   4   5   0       27.20       48.80     12.25 o 
   5   5   0        2.73      -24.66     16.78 o 
   6   5   0       44.02       42.47     18.23 o 
   0   6   0      169.94      195.99     25.83 o 
   2   6   0       85.78      129.53     28.71 o 
   3   6   0        7.69        8.21     46.19 o 
  -9   1   1      363.99      389.39     29.45 o 
  -8   1   1      135.35      130.62     13.25 o 
  -7   1   1       53.12      119.72     14.21 o 
  -6   1   1      707.12      734.50     21.05 o 
  -5   1   1     2822.36     2911.41     41.14 o 
  -4   1   1     5636.20     5602.90     77.46 o 
  -3   1   1     5722.68     5751.33    122.30 o 
  -2   1   1      885.48      793.44     13.79 o 
  -1   1   1     2952.94     3162.54     31.57 o 
   1   1   1     3859.15     3823.98     69.53 o 
   2   1   1    14250.43    14210.74    242.78 o 
   3   1   1     2533.48     2348.21     42.43 o 
   4   1   1      136.38      130.47      2.47 o 
   5   1   1      438.39      429.12     10.36 o 
   6   1   1       63.80       76.92     10.08 o 
   7   1   1      761.56      790.79     29.08 o 
   8   1   1      692.37      736.13     19.07 o 
  -8   2   1      765.65      762.89     28.99 o 
  -7   2   1      755.49      736.87     24.36 o 
  -6   2   1      894.37      850.43     18.03 o 
  -5   2   1      291.10      303.36     11.54 o 
  -4   2   1      473.09      470.69      6.42 o 
  -3   2   1     1647.97     1716.25     15.62 o 
  -2   2   1     5335.95     5496.28     57.27 o 
  -1   2   1     7969.55     8312.48    182.90 o 
   0   2   1     1699.04     1685.43     22.79 o 
   1   2   1     1714.09     1742.09     31.30 o 
   2   2   1        0.68        1.28      3.30 o 
   3   2   1     1438.83     1431.23     21.92 o 
   4   2   1      389.56      351.98      5.68 o 
   5   2   1     1907.00     1862.25     29.38 o 
   6   2   1     1588.21     1610.70     26.94 o 
   7   2   1      235.64      228.51      8.08 o 
   8   2   1      153.94      127.06     27.03 o 
  -8   3   1       43.33       21.40     39.95 o 
  -7   3   1      116.60      116.79     11.18 o 
  -6   3   1       18.42      100.28     18.41 o 
  -5   3   1       14.21       47.04     14.92 o 
  -4   3   1       33.15       80.62     11.51 o 
  -3   3   1       41.05       65.87      8.64 o 
  -2   3   1       16.80       17.95      6.00 o 
  -1   3   1        0.27        6.62      7.16 o 
   0   3   1        4.78       35.45     11.67 o 
   1   3   1       76.86      287.70     51.57 o 
   2   3   1       11.00       48.49      6.87 o 
   3   3   1       59.86       98.01      9.38 o 
   4   3   1      137.02      171.16     12.86 o 
   5   3   1      176.93      172.84      8.26 o 
   6   3   1       17.35       38.36      8.58 o 
   7   3   1       40.49       52.36      9.28 o 
   8   3   1       44.63       67.24     25.14 o 
  -7   4   1      258.82      249.97     19.26 o 
  -6   4   1      313.35      314.52     12.21 o 
  -5   4   1       97.60      111.34     10.23 o 
  -4   4   1       10.62        4.08      9.75 o 
  -3   4   1      156.74      158.22     10.15 o 
  -2   4   1      572.70      574.98     12.92 o 
  -1   4   1      973.47      973.85     22.28 o 
   0   4   1      827.49      853.51     24.01 o 
   1   4   1       48.07       52.92      9.74 o 
   2   4   1        6.51        1.74      3.32 o 
   3   4   1       16.22       10.98     10.25 o 
   4   4   1      504.86      519.34     10.80 o 
   5   4   1      526.51      550.77     17.22 o 
   6   4   1      143.32      137.59     10.66 o 
   7   4   1       48.70       66.69     18.48 o 
  -6   5   1       38.29        8.69     18.41 o 
  -5   5   1      287.19      331.94     38.35 o 
  -4   5   1      134.97      158.01     11.87 o 
  -3   5   1       47.71       60.39     10.27 o 
  -2   5   1      123.64      151.58     16.09 o 
  -1   5   1        3.90       -7.04     15.70 o 
   0   5   1      107.79       95.32     20.35 o 
   1   5   1      163.12      157.32     27.88 o 
   2   5   1      326.86      362.14     28.29 o 
   3   5   1      237.38      260.10     23.33 o 
   4   5   1      121.52      113.83     18.92 o 
   5   5   1       40.43       62.04     33.71 o 
   6   5   1       16.88      -16.13     17.39 o 
  -3   6   1        2.86       57.22     23.00 o 
  -2   6   1        0.54       36.36     17.52 o 
  -1   6   1        0.58      -41.15     27.43 o 
   0   6   1        0.07      -15.40     24.37 o 
   1   6   1       50.97       41.76     19.09 o 
   3   6   1        0.57       -3.30     33.79 o 
  -9   0   2      646.97      630.47     39.74 o 
  -8   0   2      855.30      861.14     38.49 o 
  -7   0   2     2425.08     2440.52     44.65 o 
  -6   0   2      128.46      140.82     10.60 o 
  -5   0   2     1180.70     1108.19     22.15 o 
  -4   0   2      357.18      418.23     22.54 o 
  -3   0   2     8248.65     7846.71    578.87 o 
  -2   0   2    17026.57    15928.23    492.13 o 
   2   0   2     4389.49     4543.60     73.24 o 
   3   0   2      751.75      738.55     12.09 o 
   4   0   2    11251.31    12187.90    164.90 o 
   5   0   2     3904.31     4154.78     66.73 o 
   6   0   2     1378.21     1369.14     34.43 o 
   7   0   2      524.76      498.16     53.29 o 
   8   0   2      173.70      150.62     23.85 o 
   9   0   2      493.14      542.91     43.36 o 
  -9   1   2       10.72       -9.07     24.22 o 
  -8   1   2       32.79       48.25     18.61 o 
  -7   1   2      502.74      489.28     12.09 o 
  -6   1   2     1138.82     1195.46     40.96 o 
  -5   1   2      423.88      452.47     24.80 o 
  -4   1   2     1056.26     1007.46     16.43 o 
  -3   1   2      419.37      436.52      8.83 o 
  -2   1   2       60.99       40.53      2.98 o 
  -1   1   2     2307.61     2316.23     37.81 o 
   0   1   2      620.48      619.98     22.66 o 
   1   1   2      927.71      994.80     19.33 o 
   2   1   2     1327.21     1338.22     25.78 o 
   3   1   2     1940.50     2097.72     35.02 o 
   4   1   2       95.22      118.81      2.91 o 
   5   1   2       77.76       97.40      4.42 o 
   6   1   2        5.92        9.54      6.19 o 
   7   1   2     1187.18     1219.60     20.98 o 
   8   1   2      310.29      418.87     30.00 o 
  -8   2   2      408.06      337.05     22.80 o 
  -7   2   2       67.49       74.53     10.33 o 
  -6   2   2      124.70      121.42      7.14 o 
  -5   2   2       19.21       22.32      5.26 o 
  -4   2   2       20.39       28.19      4.15 o 
  -3   2   2      833.35      815.99     11.26 o 
  -2   2   2     1273.22     1269.63     18.85 o 
  -1   2   2     2405.22     2473.76     50.85 o 
   0   2   2      887.25      876.95     27.83 o 
   1   2   2      179.65      177.21      4.94 o 
   2   2   2      192.40      225.94      4.37 o 
   3   2   2     3163.10     3274.19     54.84 o 
   4   2   2      733.82      725.25     13.72 o 
   5   2   2      508.36      519.74      7.42 o 
   6   2   2       72.32      110.15     14.08 o 
   7   2   2       42.94       44.39      7.44 o 
   8   2   2       72.87       59.38     31.00 o 
   9   2   2       83.53      112.62     49.73 o 
  -8   3   2       48.21       31.53     24.05 o 
  -7   3   2      163.46      164.98     13.16 o 
  -6   3   2      976.35      968.67     19.89 o 
  -5   3   2     1157.35     1176.92     24.51 o 
  -4   3   2      614.94      597.69     12.10 o 
  -3   3   2     1292.28     1284.76     34.87 o 
  -2   3   2      530.07      528.83     10.88 o 
  -1   3   2       93.37       86.65      4.97 o 
   0   3   2     2306.50     2293.30     52.76 o 
   1   3   2     5594.93     5964.84     99.52 o 
   2   3   2     1874.63     1865.57     32.79 o 
   3   3   2      809.46      806.54     14.64 o 
   4   3   2      151.62      144.10      5.56 o 
   5   3   2      304.74      316.50      8.23 o 
   6   3   2      821.51      818.97     22.99 o 
   7   3   2      414.61      435.69     18.68 o 
   8   3   2      592.27      601.43     30.00 o 
  -7   4   2        1.06        8.48     19.88 o 
  -6   4   2        2.36       -9.76      8.53 o 
  -5   4   2       99.56      110.90     11.09 o 
  -4   4   2      110.32       93.65      6.84 o 
  -3   4   2      390.99      393.40     16.46 o 
  -2   4   2      287.33      366.19     16.71 o 
  -1   4   2      378.64      419.19     10.52 o 
   0   4   2      277.82      293.49      8.35 o 
   1   4   2      110.30      105.71      5.14 o 
   2   4   2        1.48       14.81     13.41 o 
   3   4   2      390.60      432.94     14.70 o 
   4   4   2      255.45      289.70     15.16 o 
   5   4   2       97.60      131.39      9.09 o 
   6   4   2       82.97       91.65     12.87 o 
   7   4   2       73.73        3.00     19.84 o 
  -6   5   2        1.50       14.42     65.70 o 
  -5   5   2      105.48       98.85     17.56 o 
  -4   5   2       81.46      104.79     11.85 o 
  -3   5   2       74.66       81.85      8.60 o 
  -2   5   2      103.70       86.91      8.62 o 
  -1   5   2        0.19        1.90      9.75 o 
   0   5   2       47.69       68.06     11.28 o 
   1   5   2        8.78       17.07      9.15 o 
   2   5   2       33.61       18.86      6.78 o 
   3   5   2       32.99       53.35     16.16 o 
   4   5   2        1.62      -17.10     18.22 o 
   5   5   2        8.68       12.06     15.74 o 
  -3   6   2       46.33      -16.27     23.30 o 
  -2   6   2       44.15       22.56     30.32 o 
  -1   6   2       40.16       17.71     27.76 o 
   0   6   2       31.45       40.19     15.34 o 
   1   6   2        2.81       -7.46     28.71 o 
   3   6   2        1.68        0.92     26.75 o 
  -9   1   3       89.43       84.27     26.91 o 
  -8   1   3      307.36      322.00     45.11 o 
  -7   1   3      323.26      321.00     13.87 o 
  -6   1   3     1358.43     1397.31     23.49 o 
  -5   1   3     3419.70     3377.98     38.29 o 
  -4   1   3       66.06       58.52      2.87 o 
  -3   1   3      267.34      275.32      6.09 o 
  -2   1   3      236.82      266.80      3.85 o 
  -1   1   3     7821.70     7767.16    105.24 o 
   0   1   3    24612.70    23870.40    621.69 o 
   1   1   3     4666.00     4829.10    115.10 o 
   2   1   3     1313.25     1333.10     23.59 o 
   3   1   3      372.59      406.15      5.22 o 
   4   1   3      852.10      891.19     16.26 o 
   5   1   3     2964.48     3050.00     46.52 o 
   6   1   3     2310.92     2275.08     43.23 o 
   7   1   3      546.94      616.28     30.18 o 
   8   1   3      187.86      223.79     15.80 o 
  -9   2   3      156.89      129.89     32.72 o 
  -8   2   3      151.36      135.12     26.91 o 
  -7   2   3        3.24        5.98      7.13 o 
  -6   2   3       64.97       63.45      4.85 o 
  -5   2   3      560.79      525.99      8.50 o 
  -4   2   3     2847.79     2742.09     44.06 o 
  -3   2   3     2017.73     1904.25     29.81 o 
  -2   2   3     3219.26     3221.26     41.49 o 
  -1   2   3     3143.12     3253.57     49.25 o 
   0   2   3      355.63      383.59     12.01 o 
   1   2   3      681.83      684.54     15.35 o 
   2   2   3     2238.06     2210.39     38.45 o 
   3   2   3     6921.88     7145.59     75.46 o 
   4   2   3     2463.18     2466.92     25.78 o 
   5   2   3      485.05      477.97     10.36 o 
   6   2   3      129.80      130.78      5.33 o 
   7   2   3      123.19      121.54      6.44 o 
   8   2   3      252.80      251.60     27.51 o 
   9   2   3      248.57      327.89     47.84 o 
  -8   3   3       31.85       -0.62     32.66 o 
  -7   3   3       50.69       82.17     14.27 o 
  -6   3   3        9.24       28.39     11.21 o 
  -5   3   3       69.81       74.39      5.38 o 
  -4   3   3      105.14       93.97      4.53 o 
  -3   3   3       18.67       25.60      3.39 o 
  -2   3   3       75.98       80.38      5.52 o 
  -1   3   3      150.36      162.66      9.06 o 
   0   3   3      167.24      185.87      5.76 o 
   1   3   3       22.65       26.28      8.22 o 
   2   3   3      390.78      377.18      9.36 o 
   3   3   3       13.87       10.57      6.13 o 
   4   3   3        8.85        5.52      4.65 o 
   5   3   3      104.02       96.97      5.45 o 
   6   3   3        2.32       17.18      6.47 o 
   7   3   3       58.00       67.14     13.09 o 
   8   3   3       18.96       56.42     26.08 o 
  -7   4   3       70.73      101.05     18.86 o 
  -6   4   3        1.70        7.56      9.44 o 
  -5   4   3       23.31       20.67      6.76 o 
  -4   4   3      171.12      179.99      8.79 o 
  -3   4   3     1240.91     1248.60     21.31 o 
  -2   4   3     1016.44     1056.40     15.36 o 
  -1   4   3       61.10       68.18      8.10 o 
   0   4   3       10.08       20.13      9.01 o 
   1   4   3       52.61       58.73      7.60 o 
   2   4   3     1301.27     1303.17     31.32 o 
   3   4   3     1004.64     1036.49     25.45 o 
   4   4   3      111.67      120.49     10.90 o 
   5   4   3       90.50       84.51      9.14 o 
   6   4   3        0.02       -1.63      8.93 o 
   7   4   3      106.28       83.10     30.73 o 
  -6   5   3       60.10       43.46     23.21 o 
  -5   5   3       66.69       99.18     29.83 o 
  -4   5   3       62.02       95.10     14.33 o 
  -3   5   3       26.54        6.99     12.53 o 
  -2   5   3      170.94      178.75     20.54 o 
  -1   5   3      377.92      401.28     16.25 o 
   0   5   3      308.90      318.24     27.01 o 
   1   5   3      149.20      140.26     19.78 o 
   2   5   3      189.67      180.43      7.98 o 
   3   5   3        5.75        1.77     23.42 o 
   4   5   3       75.61      117.10     30.79 o 
   5   5   3       17.87       27.88     15.83 o 
  -3   6   3        2.52       12.87     31.45 o 
  -2   6   3        3.43       10.76     15.21 o 
  -1   6   3        0.36       12.93     25.38 o 
   0   6   3       46.42      -11.86     26.27 o 
   3   6   3        2.12        3.40     19.23 o 
  -9   0   4      285.44      278.79     33.65 o 
  -8   0   4       49.91        0.45     22.20 o 
  -7   0   4       93.78       82.72     15.56 o 
  -6   0   4      324.70      295.24     14.73 o 
  -5   0   4     4512.29     4275.87    403.63 o 
  -4   0   4     4114.25     3921.22     66.15 o 
  -3   0   4    13455.11    13423.31    184.02 o 
  -2   0   4     2158.43     1966.47     26.97 o 
  -1   0   4     2475.98     2772.90     62.81 o 
   0   0   4     1223.27     1296.83     21.51 o 
   1   0   4    11802.66    12330.38    201.95 o 
   2   0   4    24044.46    24840.98    399.15 o 
   3   0   4     4205.58     4237.33     50.63 o 
   4   0   4       40.39       48.21      6.67 o 
   5   0   4      651.95      713.83     21.75 o 
   6   0   4      751.55      730.30     13.70 o 
   7   0   4      746.57      832.61     44.35 o 
  -9   1   4       37.72      -23.54     33.38 o 
  -8   1   4      225.28      219.41     29.92 o 
  -7   1   4      112.67      142.54     15.41 o 
  -6   1   4      354.63      365.06     11.05 o 
  -5   1   4       23.97       31.34      5.23 o 
  -4   1   4       17.34       23.80      3.01 o 
  -3   1   4      687.94      674.50      9.29 o 
  -2   1   4     5959.97     5956.11     89.94 o 
  -1   1   4      172.83      171.88      3.62 o 
   0   1   4    13456.99    13520.84    181.85 o 
   1   1   4      250.47      274.01      8.95 o 
   2   1   4      510.14      546.80     10.12 o 
   3   1   4      194.90      195.14      5.97 o 
   4   1   4      575.14      573.74     13.57 o 
   5   1   4     1964.65     1942.90     30.70 o 
   6   1   4      188.16      202.02      6.81 o 
   7   1   4       26.62       25.56      4.87 o 
   8   1   4      114.26      136.28     19.32 o 
  -8   2   4      164.28      140.83     19.25 o 
  -7   2   4       38.06       54.41      5.56 o 
  -6   2   4      490.19      467.79      9.14 o 
  -5   2   4       52.25       51.67      3.92 o 
  -4   2   4     1431.39     1399.62     22.80 o 
  -3   2   4     1424.55     1393.24     17.62 o 
  -2   2   4       16.73        6.52      3.97 o 
  -1   2   4      658.61      734.76     16.15 o 
   0   2   4       19.75       16.69      4.07 o 
   1   2   4      615.27      600.00     13.09 o 
   2   2   4     1483.70     1441.94     22.26 o 
   3   2   4      211.56      198.19     13.77 o 
   4   2   4      173.47      170.68      5.94 o 
   5   2   4      106.12      103.45      4.69 o 
   6   2   4       86.60       85.25      4.89 o 
   7   2   4      209.13      210.11      9.33 o 
   8   2   4      339.40      224.28     38.82 o 
  -8   3   4      287.05      294.13     37.36 o 
  -7   3   4      641.33      604.07     15.95 o 
  -6   3   4      696.17      673.25     11.83 o 
  -5   3   4      158.51      160.20      5.92 o 
  -4   3   4      235.67      202.88      5.31 o 
  -3   3   4      815.67      794.53      9.70 o 
  -2   3   4     2070.55     1968.78     37.67 o 
  -1   3   4     4737.84     4927.63    118.78 o 
   0   3   4      450.09      428.70     10.76 o 
   1   3   4      942.42      942.24     25.89 o 
   2   3   4      139.51      116.26      5.91 o 
   3   3   4      269.62      269.52     13.54 o 
   4   3   4      546.29      538.37      8.81 o 
   5   3   4     1301.78     1290.97     15.54 o 
   6   3   4      605.01      571.42      9.90 o 
   7   3   4      185.32      173.57     17.51 o 
   8   3   4       73.06       77.93     51.48 o 
  -7   4   4       38.89       28.85     17.00 o 
  -6   4   4      253.10      244.21     10.66 o 
  -5   4   4      182.74      217.71     11.29 o 
  -4   4   4      271.98      248.25      8.53 o 
  -3   4   4       16.21        3.78      6.00 o 
  -2   4   4       15.39       -7.17      8.23 o 
  -1   4   4       25.92       19.03      6.11 o 
   0   4   4       18.40       20.51      5.73 o 
   1   4   4      743.89      765.69     21.57 o 
   2   4   4      116.85      128.04     11.87 o 
   3   4   4        3.77       -9.07      6.32 o 
   4   4   4      822.22      817.52     16.93 o 
   5   4   4        4.56       -3.54      8.15 o 
   6   4   4       10.47        7.95     10.15 o 
   7   4   4        0.36      -30.43     20.28 o 
  -5   5   4       65.79       68.53     15.05 o 
  -4   5   4       41.84       33.53     12.82 o 
  -3   5   4        1.99        2.46     14.62 o 
  -2   5   4       67.22       72.42     17.21 o 
  -1   5   4      107.66       78.13     15.45 o 
   0   5   4      293.44      284.62     19.07 o 
   1   5   4       37.95       22.68      7.93 o 
   2   5   4        0.41       12.47     10.60 o 
   3   5   4       11.19       13.43     15.74 o 
   4   5   4      121.15      166.42     24.77 o 
   5   5   4       20.22       23.79     16.93 o 
  -3   6   4       58.92       90.21     36.81 o 
  -2   6   4       37.99       41.73     28.47 o 
  -1   6   4        0.04       -0.39     19.84 o 
  -9   1   5      195.88      168.32     29.93 o 
  -8   1   5      833.70      748.89     27.54 o 
  -7   1   5      734.83      726.92     23.75 o 
  -6   1   5        4.00       10.61      8.20 o 
  -5   1   5       89.27       69.16      2.94 o 
  -4   1   5      805.36      778.69     13.15 o 
  -3   1   5     4867.07     4837.61     58.31 o 
  -2   1   5     4548.65     4412.53     95.23 o 
  -1   1   5     3535.02     3487.44     80.35 o 
   0   1   5      661.22      612.25     16.91 o 
   1   1   5       54.36       70.95      2.91 o 
   2   1   5      125.52      102.27      3.67 o 
   3   1   5     2855.41     2864.41     40.38 o 
   4   1   5     3706.61     3733.25     36.47 o 
   5   1   5     1456.83     1479.48     26.27 o 
   6   1   5      832.72      809.16     13.34 o 
   7   1   5       63.22       64.05      4.57 o 
   8   1   5       93.59      125.93     15.40 o 
  -9   2   5        0.06       29.04     38.79 o 
  -8   2   5       32.32       20.78     14.24 o 
  -7   2   5      632.05      593.53     20.86 o 
  -6   2   5     1274.54     1254.54     24.89 o 
  -5   2   5     1012.04      952.85     13.69 o 
  -4   2   5     1661.15     1585.68     19.94 o 
  -3   2   5      101.66      114.44      5.44 o 
  -2   2   5      662.37      702.73     11.49 o 
  -1   2   5      741.54      722.42     14.56 o 
   0   2   5     3748.76     3671.24    108.44 o 
   1   2   5     3605.40     3400.90     62.45 o 
   2   2   5     2022.92     1980.40     32.76 o 
   3   2   5     1200.87     1211.58     15.03 o 
   4   2   5        0.42        4.25      4.65 o 
   5   2   5       43.03       35.03      8.55 o 
   6   2   5      355.29      340.60      9.61 o 
   7   2   5     1020.90      990.31     21.40 o 
   8   2   5      422.99      453.86     36.50 o 
  -8   3   5        7.16       -0.89     33.23 o 
  -7   3   5        9.48       18.11      8.34 o 
  -6   3   5       63.46       73.76      7.77 o 
  -5   3   5       42.97       42.67      4.13 o 
  -4   3   5       42.34       40.97      5.06 o 
  -3   3   5      158.86      130.09      4.50 o 
  -2   3   5        0.28       -5.71      3.80 o 
  -1   3   5        5.95       -7.63      5.37 o 
   0   3   5        7.02        3.74      7.25 o 
   1   3   5       57.29       42.79     12.30 o 
   2   3   5        0.36       -5.56      4.83 o 
   3   3   5      117.48      123.88      6.44 o 
   4   3   5        2.72       -0.05      8.08 o 
   5   3   5       59.25       56.08      6.47 o 
   6   3   5       65.21       85.35      8.63 o 
   7   3   5       43.25        7.85     10.52 o 
   8   3   5        1.00      -46.37     36.20 o 
  -7   4   5       46.57       65.99     18.23 o 
  -6   4   5      152.85      171.33     10.85 o 
  -5   4   5      555.94      568.47     11.58 o 
  -4   4   5      191.66      199.30      8.42 o 
  -3   4   5        3.47        7.17      6.60 o 
  -2   4   5       33.66       21.51      5.67 o 
  -1   4   5       59.15       41.92      8.07 o 
   0   4   5      507.75      530.10     19.72 o 
   1   4   5      435.76      428.01     14.41 o 
   2   4   5      357.75      345.77     13.17 o 
   3   4   5      337.94      349.61     12.02 o 
   4   4   5       26.57       -2.01      7.63 o 
   5   4   5       57.91       59.10     17.85 o 
   6   4   5      143.73      159.07     18.70 o 
   7   4   5      276.60      257.48     29.04 o 
  -5   5   5       36.12       74.57     31.56 o 
  -4   5   5      118.10      121.33     41.00 o 
  -3   5   5      170.32      205.52     33.01 o 
  -2   5   5      121.11      118.55     15.55 o 
  -1   5   5      125.17      132.30     32.49 o 
   0   5   5       75.42       31.52     11.02 o 
   1   5   5        0.29      -17.77     13.17 o 
   2   5   5       17.32        6.28      9.03 o 
   3   5   5       73.50       60.69     12.98 o 
   4   5   5      257.88      295.03     33.43 o 
   5   5   5      113.45       84.40     27.33 o 
  -2   6   5        1.99      -14.95     27.49 o 
  -1   6   5        0.20       -2.02     24.02 o 
   1   6   5        1.14      -27.12     20.50 o 
   2   6   5        2.11      -10.61     35.64 o 
  -9   0   6      213.94      173.52     34.77 o 
  -8   0   6      404.43      393.11     24.18 o 
  -7   0   6      611.13      613.85     25.28 o 
  -6   0   6     2148.16     2143.87    105.75 o 
  -5   0   6     2151.18     2054.55     42.37 o 
  -4   0   6       10.93       22.29      4.92 o 
  -3   0   6     1615.89     1593.24     28.88 o 
  -2   0   6      282.68      297.81      9.97 o 
  -1   0   6    12344.97    12298.92    160.74 o 
   0   0   6    11742.19    11817.53    186.62 o 
   1   0   6     3479.44     3651.92     58.91 o 
   2   0   6     1658.21     1613.43     37.76 o 
   3   0   6      555.30      619.84     10.62 o 
   4   0   6      465.92      473.04     10.87 o 
   5   0   6     3361.98     3523.04     49.35 o 
   6   0   6     1757.17     1867.33     54.29 o 
   7   0   6     1460.38     1486.41     63.24 o 
  -9   1   6      143.61      141.74     43.87 o 
  -8   1   6        2.88       -2.00     11.56 o 
  -7   1   6       31.69       25.96     12.56 o 
  -6   1   6      173.76      162.98      4.76 o 
  -5   1   6      810.58      746.52     10.87 o 
  -4   1   6      908.23      865.13     17.25 o 
  -3   1   6      212.59      174.06      9.32 o 
  -2   1   6     2661.92     2586.01     55.41 o 
  -1   1   6       59.73       80.79      3.72 o 
   0   1   6     1236.95     1342.54     32.80 o 
   1   1   6      814.79      865.08     24.86 o 
   2   1   6     3959.55     3960.45     41.21 o 
   3   1   6      538.28      541.95      7.87 o 
   4   1   6      793.90      795.49     11.62 o 
   5   1   6      598.94      597.50      8.83 o 
   6   1   6       44.45       40.65      7.18 o 
   7   1   6        6.36       10.59      7.08 o 
   8   1   6       49.19       -7.58     51.75 o 
   9   1   6      212.81      304.39     54.30 o 
  -9   2   6        3.72       13.29     20.91 o 
  -8   2   6       33.48       24.54     13.35 o 
  -7   2   6        3.36       -4.39      6.14 o 
  -6   2   6      248.93      264.28      6.46 o 
  -5   2   6      842.61      825.71      9.85 o 
  -4   2   6        4.27       10.72      4.69 o 
  -3   2   6      503.06      499.50      7.23 o 
  -2   2   6       33.15       17.49      6.75 o 
  -1   2   6      162.94      137.95      6.48 o 
   0   2   6     3187.24     3160.56     75.89 o 
   1   2   6     2080.35     2195.25     35.76 o 
   2   2   6      192.53      169.93      4.38 o 
   3   2   6       14.57       16.20      5.78 o 
   4   2   6       52.64       46.18      5.88 o 
   5   2   6      759.67      735.47     17.06 o 
   6   2   6      931.96      870.68     15.95 o 
   7   2   6        4.91        1.59      6.98 o 
   8   2   6       18.86       19.47     36.20 o 
  -8   3   6      138.23      134.05     32.96 o 
  -7   3   6        2.33      -20.37     14.39 o 
  -6   3   6        7.46       -4.63      5.91 o 
  -5   3   6      266.77      244.09      6.36 o 
  -4   3   6      582.76      596.02     10.15 o 
  -3   3   6     1844.70     1771.69     26.25 o 
  -2   3   6     1754.34     1674.21     23.79 o 
  -1   3   6      656.68      624.43     11.87 o 
   0   3   6       66.36       85.85      6.28 o 
   1   3   6      570.81      549.89     16.36 o 
   2   3   6     1325.01     1327.74     24.69 o 
   3   3   6     3864.80     3885.74     38.42 o 
   4   3   6      847.88      836.32     11.72 o 
   5   3   6      321.10      332.12     15.17 o 
   6   3   6        1.80        0.51      7.46 o 
   7   3   6      157.20      182.85     15.33 o 
  -7   4   6       49.11       48.27     20.71 o 
  -6   4   6       52.59       32.15      8.39 o 
  -5   4   6       15.29       19.19      7.77 o 
  -4   4   6       53.23       47.81      5.87 o 
  -3   4   6       60.55       48.47      6.59 o 
  -2   4   6      441.92      428.99     15.78 o 
  -1   4   6      578.80      567.51     16.99 o 
   0   4   6       49.97       60.73     10.27 o 
   1   4   6      277.05      268.94      8.51 o 
   2   4   6      396.44      379.75      9.02 o 
   3   4   6       93.60       82.14      7.14 o 
   4   4   6       24.73       31.51      9.21 o 
   5   4   6       15.85       -8.55     10.43 o 
   6   4   6      208.06      198.13     14.56 o 
  -5   5   6       18.76        0.56     17.76 o 
  -4   5   6        1.10       22.70     20.76 o 
  -3   5   6      108.37      103.48     15.33 o 
  -2   5   6       55.63       49.10      8.40 o 
  -1   5   6        1.52       -4.03      7.53 o 
   0   5   6       56.12       44.01     13.29 o 
   1   5   6       21.57       14.12     13.96 o 
   2   5   6      190.63      160.78     30.82 o 
   3   5   6       15.11       27.92     17.70 o 
   4   5   6       31.29       61.21     17.16 o 
   5   5   6       14.59       24.30     18.40 o 
  -1   6   6       30.94       47.47     27.23 o 
   0   6   6       46.00      111.25     29.01 o 
   1   6   6      100.13       77.52     25.67 o 
   2   6   6       22.41      -13.52     40.12 o 
  -9   1   7       88.62       85.71     27.21 o 
  -8   1   7       79.07       85.45     21.46 o 
  -7   1   7       22.15       32.56     14.20 o 
  -6   1   7      512.59      456.68     10.42 o 
  -5   1   7      676.09      655.16     11.28 o 
  -4   1   7     2752.12     2725.75     27.25 o 
  -3   1   7     4817.05     4633.72     43.36 o 
  -2   1   7      157.55      144.20      8.89 o 
  -1   1   7      209.70      241.64      7.61 o 
   0   1   7      430.26      433.47     10.07 o 
   1   1   7     5173.82     5139.13     78.44 o 
   2   1   7     5782.35     5743.27     72.31 o 
   3   1   7     2184.78     2188.17     30.47 o 
   4   1   7      365.06      363.81      7.94 o 
   5   1   7       16.34       19.07      4.80 o 
   6   1   7       48.02       56.42      7.45 o 
   7   1   7      471.74      483.98      9.76 o 
   8   1   7      588.10      600.54     44.88 o 
  -8   2   7      226.52      220.49     40.24 o 
  -7   2   7      362.16      330.96      8.21 o 
  -6   2   7      360.07      344.79      6.93 o 
  -5   2   7       60.46       59.16      4.29 o 
  -4   2   7      105.72       99.93      4.44 o 
  -3   2   7     1206.66     1182.86     12.96 o 
  -2   2   7     2245.43     2079.08     51.42 o 
  -1   2   7     2675.41     2656.90     45.16 o 
   0   2   7     4144.46     4198.63     69.04 o 
   1   2   7      338.36      331.16      6.94 o 
   2   2   7      261.61      264.84     10.93 o 
   3   2   7       42.54       44.30      6.15 o 
   4   2   7     1538.69     1516.25     19.06 o 
   5   2   7     1848.92     1820.87     24.34 o 
   6   2   7      374.35      342.30      7.20 o 
   7   2   7      218.11      236.88     13.26 o 
   8   2   7       46.74      127.84     31.59 o 
  -8   3   7      110.95       68.79     22.66 o 
  -7   3   7       67.64       84.80      8.21 o 
  -6   3   7       27.81       11.57      5.63 o 
  -5   3   7       38.71       22.74      5.89 o 
  -4   3   7        1.93       -7.88      5.25 o 
  -3   3   7      264.71      253.94     13.90 o 
  -2   3   7      192.93      189.12      5.33 o 
  -1   3   7      123.77      112.99      8.30 o 
   0   3   7       16.11       19.57      5.14 o 
   1   3   7      346.47      334.42     11.91 o 
   2   3   7      253.92      236.47      9.26 o 
   3   3   7        9.05       -5.95      8.26 o 
   4   3   7      619.39      583.22     11.71 o 
   5   3   7        2.07      -10.41      8.11 o 
   6   3   7       18.58       10.34      8.35 o 
   7   3   7       29.72        9.02     11.66 o 
  -7   4   7      173.79      173.61     34.30 o 
  -6   4   7      236.77      297.59     15.25 o 
  -5   4   7      142.88      143.75      8.02 o 
  -4   4   7       21.32        9.10      7.45 o 
  -3   4   7      137.43      113.31      5.93 o 
  -2   4   7      509.12      487.00     14.76 o 
  -1   4   7      929.21      903.52     24.35 o 
   0   4   7      736.69      720.63     20.11 o 
   1   4   7       16.64       32.40      7.26 o 
   2   4   7       19.00       -1.73      6.92 o 
   3   4   7      129.53      134.65     15.03 o 
   4   4   7      333.56      323.59     10.94 o 
   5   4   7      219.06      204.48     14.30 o 
   6   4   7       28.15       22.87     15.07 o 
  -5   5   7      169.88      212.43     17.54 o 
  -4   5   7      168.90      172.54     14.64 o 
  -3   5   7      100.28      100.41     11.70 o 
  -2   5   7       10.02        9.58      8.99 o 
  -1   5   7        2.23        7.36      8.26 o 
   0   5   7      176.96      151.87     18.36 o 
   1   5   7      338.89      319.11     13.82 o 
   2   5   7      117.65      122.58     17.17 o 
   3   5   7       83.45       76.33     23.30 o 
   4   5   7       35.91       -2.69     24.83 o 
   5   5   7        0.12        6.69     20.55 o 
  -1   6   7       14.35       59.46     21.05 o 
   0   6   7        0.50       -1.66     21.59 o 
   1   6   7        0.31       49.14     27.66 o 
  -9   0   8      123.56      226.87     39.26 o 
  -8   0   8      838.11      813.89     32.83 o 
  -7   0   8      271.37      360.29     35.93 o 
  -6   0   8       47.27       61.08     12.09 o 
  -5   0   8       89.69       78.23     11.20 o 
  -4   0   8      994.26      963.82     16.81 o 
  -3   0   8     3449.48     3434.25     48.27 o 
  -2   0   8     7441.79     7039.46    160.12 o 
  -1   0   8     1895.61     1880.43     33.02 o 
   0   0   8     2536.84     2466.39     49.84 o 
   1   0   8      189.11      213.65      8.42 o 
   2   0   8      754.99      774.23     23.24 o 
   3   0   8     3764.70     3762.05     59.67 o 
   4   0   8     2330.20     2372.15     36.81 o 
   5   0   8     2522.49     2536.13     48.02 o 
   6   0   8      616.14      606.47     16.08 o 
   7   0   8       13.03       29.89     20.15 o 
   8   0   8        3.73       19.44     46.96 o 
  -9   1   8        0.45      -11.20     22.82 o 
  -8   1   8       31.06        4.99     24.46 o 
  -7   1   8      321.93      255.84     13.76 o 
  -6   1   8       31.79       21.94      3.57 o 
  -5   1   8      750.97      746.66     14.59 o 
  -4   1   8      291.40      267.19      5.87 o 
  -3   1   8       32.24       28.00      6.63 o 
  -2   1   8        3.77        6.69      5.56 o 
  -1   1   8      232.92      201.31     12.70 o 
   0   1   8     2277.24     2239.04     28.48 o 
   1   1   8      753.27      707.01     14.72 o 
   2   1   8     1539.18     1485.94     16.99 o 
   3   1   8      665.84      651.31      9.60 o 
   4   1   8      495.11      509.12      8.15 o 
   5   1   8       63.78       62.72      8.26 o 
   6   1   8      456.67      449.57     11.36 o 
   7   1   8      431.20      431.07     18.00 o 
   8   1   8       20.67       48.42     39.38 o 
  -8   2   8      149.73      136.04     25.77 o 
  -7   2   8      271.69      290.74     14.25 o 
  -6   2   8       58.67       69.25      7.76 o 
  -5   2   8        1.79       -0.59      4.32 o 
  -4   2   8      386.63      367.62      7.00 o 
  -3   2   8      441.44      466.45      9.73 o 
  -2   2   8      185.87      175.49      5.80 o 
  -1   2   8     1646.73     1630.60     18.91 o 
   0   2   8      276.61      272.13      7.94 o 
   1   2   8        0.97      -11.50      7.67 o 
   2   2   8        2.51       -1.55      5.18 o 
   3   2   8       85.35       74.26      4.86 o 
   4   2   8      449.18      422.10      7.87 o 
   5   2   8      154.17      161.21      6.72 o 
   6   2   8      100.61       97.56      7.38 o 
   7   2   8       22.47      -15.30     10.20 o 
   8   2   8        5.57       68.36     43.75 o 
  -8   3   8       25.66       71.10     32.46 o 
  -7   3   8      165.37      164.59     11.60 o 
  -6   3   8      802.09      764.60     15.05 o 
  -5   3   8      746.12      707.47     11.16 o 
  -4   3   8      696.89      709.08      9.91 o 
  -3   3   8        2.44        4.09      4.89 o 
  -2   3   8       89.40       97.53      8.99 o 
  -1   3   8      953.41      935.53     17.42 o 
   0   3   8      926.26      946.14     27.33 o 
   1   3   8     1197.72     1145.28     24.64 o 
   2   3   8      923.14      881.82     19.97 o 
   3   3   8       63.26       77.57      6.99 o 
   4   3   8      131.16      133.63      7.33 o 
   5   3   8       43.03       42.02     12.77 o 
   6   3   8      163.35      169.07      9.95 o 
   7   3   8      389.81      413.10     17.60 o 
  -7   4   8        2.54       -8.23     52.37 o 
  -6   4   8       45.53       53.08     18.03 o 
  -5   4   8       34.87       28.55      8.79 o 
  -4   4   8      314.37      306.70      9.76 o 
  -3   4   8      260.41      236.56     10.10 o 
  -2   4   8       37.50       14.85      6.59 o 
  -1   4   8      224.26      270.27      9.86 o 
   0   4   8      105.98       97.13     14.49 o 
   1   4   8        2.68        2.63      7.28 o 
   2   4   8       14.12        6.61      7.82 o 
   3   4   8      278.92      269.63     12.00 o 
   4   4   8       35.07       32.17     14.96 o 
   5   4   8       11.61       13.21     13.90 o 
   6   4   8      214.36      249.40     24.01 o 
  -5   5   8      115.25      151.76     24.25 o 
  -4   5   8       16.77       -8.54     17.10 o 
  -3   5   8       41.60       24.70     12.60 o 
  -2   5   8       17.41       21.82     20.05 o 
  -1   5   8        0.02       13.62     11.87 o 
   0   5   8       58.51       43.97     10.20 o 
   1   5   8       15.14        7.04     17.96 o 
   2   5   8       10.88        8.76     12.81 o 
   3   5   8       42.40      -23.11     28.25 o 
   4   5   8       10.75      106.72     88.16 o 
  -9   1   9       80.00      151.98     28.99 o 
  -8   1   9      126.38      125.95     24.04 o 
  -7   1   9      186.79      200.55      9.42 o 
  -6   1   9     1012.43     1081.51     17.48 o 
  -5   1   9      653.60      655.47     12.98 o 
  -4   1   9        4.16        8.45      4.40 o 
  -3   1   9        1.39       -2.86      4.35 o 
  -2   1   9      363.19      348.37      7.27 o 
  -1   1   9     1867.72     1802.36     23.93 o 
   0   1   9     3545.63     3617.01     42.21 o 
   1   1   9     2950.12     2897.36     51.90 o 
   2   1   9      405.54      388.45      7.78 o 
   3   1   9       56.70       62.52      5.13 o 
   4   1   9      126.89      120.13      6.00 o 
   5   1   9     1488.88     1427.71     15.85 o 
   6   1   9     1029.27     1010.89     16.59 o 
   7   1   9      401.10      413.36     20.12 o 
   8   1   9      215.82      239.65     38.61 o 
  -8   2   9       44.12       62.39     24.25 o 
  -7   2   9        5.11        3.79      6.82 o 
  -6   2   9      151.53      145.29      9.08 o 
  -5   2   9      648.14      605.38     11.60 o 
  -4   2   9      466.30      455.02      8.78 o 
  -3   2   9     1619.20     1547.70     20.01 o 
  -2   2   9     1516.22     1525.47     18.72 o 
  -1   2   9        9.14       20.32      5.26 o 
   0   2   9        2.62        4.39      6.26 o 
   1   2   9      239.48      217.63     13.61 o 
   2   2   9     1917.36     1923.33     31.26 o 
   3   2   9     1783.42     1734.80     24.03 o 
   4   2   9     1027.59      985.18     13.75 o 
   5   2   9      311.97      315.46      9.60 o 
   6   2   9        6.82       -3.32      7.16 o 
   7   2   9       11.04       10.67     17.59 o 
   8   2   9      234.28      208.74     53.98 o 
  -7   3   9       15.65       -4.90     10.85 o 
  -6   3   9        5.58       11.13      7.05 o 
  -5   3   9      101.79      109.84      6.45 o 
  -4   3   9       26.65       12.64      6.91 o 
  -3   3   9       13.17       17.36     10.72 o 
  -2   3   9      495.68      480.56     15.85 o 
  -1   3   9      162.96      150.13      8.28 o 
   0   3   9      123.50      126.91     12.84 o 
   1   3   9        6.05        7.97      5.45 o 
   2   3   9        6.65        0.41      4.55 o 
   3   3   9      106.28       95.07      5.57 o 
   4   3   9        5.39       -5.96      6.67 o 
   5   3   9       17.32       21.28      8.94 o 
   6   3   9        3.54      -14.34      9.56 o 
   7   3   9        0.06      -27.37     18.24 o 
  -6   4   9       18.96        2.77     14.05 o 
  -5   4   9       13.53       14.76     12.39 o 
  -4   4   9       94.25      107.14      8.56 o 
  -3   4   9      319.03      344.73     13.92 o 
  -2   4   9      179.34      194.73      9.97 o 
  -1   4   9       45.87       43.93      8.99 o 
   0   4   9      107.03      110.82      9.02 o 
   1   4   9        2.77       -6.87      7.81 o 
   2   4   9      359.45      339.49     22.35 o 
   3   4   9      271.17      260.45     16.50 o 
   4   4   9      292.24      286.71     15.55 o 
   5   4   9      164.42      175.51     31.97 o 
   6   4   9        1.26      -21.39     27.20 o 
  -4   5   9        1.17        0.21     19.25 o 
  -3   5   9       17.69       19.61     26.24 o 
  -2   5   9       86.62       95.09     13.92 o 
  -1   5   9       78.07      109.48     14.20 o 
   0   5   9       70.49      113.50     21.45 o 
   1   5   9      160.16      176.05     24.38 o 
   2   5   9       35.45       31.86     17.07 o 
   3   5   9        5.19       13.17     48.71 o 
   4   5   9        2.65       37.20     22.56 o 
  -8   0  10       13.57       48.42     36.68 o 
  -7   0  10       27.33       35.81     17.06 o 
  -6   0  10      615.42      561.57     19.56 o 
  -5   0  10      658.35      700.19     13.73 o 
  -4   0  10     2944.89     3017.70     57.38 o 
  -3   0  10     1596.34     1598.35     26.14 o 
  -2   0  10      362.02      340.83     13.31 o 
  -1   0  10      140.29      147.12      9.15 o 
   0   0  10     2673.89     2802.38     76.70 o 
   1   0  10     1231.50     1160.39     37.12 o 
   2   0  10     5672.89     5343.53    115.41 o 
   3   0  10     2273.88     2167.75     60.88 o 
   4   0  10      131.59      125.36      8.67 o 
   5   0  10        0.25        3.57      8.51 o 
   6   0  10        5.16       28.80     11.13 o 
   7   0  10      647.29      633.92     26.33 o 
   8   0  10      384.84      321.74     44.14 o 
  -8   1  10       46.61       58.16     18.37 o 
  -7   1  10      160.78      153.65      8.67 o 
  -6   1  10       82.88       65.39      5.58 o 
  -5   1  10        0.16        2.97      5.42 o 
  -4   1  10       20.04       13.42      5.34 o 
  -3   1  10     1505.95     1460.81     22.49 o 
  -2   1  10      106.39       91.41      6.55 o 
  -1   1  10     1246.27     1234.97     27.40 o 
   0   1  10     1001.94      960.64     14.22 o 
   1   1  10       45.28       57.54      4.36 o 
   2   1  10       99.16       98.81      8.76 o 
   3   1  10       42.29       70.85      8.76 o 
   4   1  10      641.27      641.16      9.82 o 
   5   1  10      495.62      486.39     12.14 o 
   6   1  10        9.19       -6.96      8.08 o 
   7   1  10      272.17      220.95     15.80 o 
   8   1  10       11.66       40.90     47.59 o 
  -8   2  10      100.39      100.28     22.01 o 
  -7   2  10        5.85        7.84     12.05 o 
  -6   2  10        1.74        2.93      5.75 o 
  -5   2  10        4.45       -8.34      6.67 o 
  -4   2  10      161.97      181.87      8.65 o 
  -3   2  10     1552.92     1570.04     29.51 o 
  -2   2  10      129.68      135.38      7.37 o 
  -1   2  10        0.91       10.60      5.40 o 
   0   2  10       87.80       81.09      7.32 o 
   1   2  10      857.12      854.17     19.23 o 
   2   2  10      891.14      905.56     18.76 o 
   3   2  10      808.73      795.76     13.12 o 
   4   2  10       12.90       24.92      7.00 o 
   5   2  10       15.06       18.69      9.42 o 
   6   2  10       25.34       18.25     10.57 o 
   7   2  10      161.90      195.38     23.13 o 
  -7   3  10       99.07      106.10     19.93 o 
  -6   3  10      145.67      174.15      7.90 o 
  -5   3  10      164.54      169.73      9.40 o 
  -4   3  10       53.62       29.25      9.36 o 
  -3   3  10       76.62       84.75      7.68 o 
  -2   3  10      715.86      716.92     15.59 o 
  -1   3  10     1715.99     1798.53     31.60 o 
   0   3  10     1599.66     1552.91     24.93 o 
   1   3  10       76.89       89.41      7.52 o 
   2   3  10       24.22       24.92      5.53 o 
   3   3  10      361.35      342.66     14.56 o 
   4   3  10      981.42      976.82     29.06 o 
   5   3  10      477.70      497.49     13.86 o 
   6   3  10      348.59      375.22     22.11 o 
   7   3  10        5.32      -14.96     58.45 o 
  -6   4  10       22.22       32.66     15.42 o 
  -5   4  10      122.72      123.03     11.63 o 
  -4   4  10       83.53       88.50      9.25 o 
  -3   4  10        0.79       17.62      9.57 o 
  -2   4  10       10.09        8.76      8.84 o 
  -1   4  10       50.56       40.34      9.61 o 
   0   4  10      174.43      156.67     11.49 o 
   1   4  10      603.78      572.79     23.79 o 
   2   4  10       10.14       13.06     11.40 o 
   3   4  10      232.27      266.27     22.59 o 
   4   4  10      114.51      155.41     33.61 o 
   5   4  10       22.75       25.10     14.49 o 
  -4   5  10       32.03       62.45     16.64 o 
  -3   5  10        0.49       27.09     16.38 o 
  -2   5  10        8.91        4.93     18.86 o 
  -1   5  10       76.51       57.11     32.47 o 
   0   5  10       43.55       38.85     26.04 o 
   1   5  10       28.72       40.94     14.59 o 
   2   5  10        9.33       11.68     17.17 o 
   3   5  10        0.37       48.05     23.03 o 
  -8   1  11      238.61      266.65     27.60 o 
  -7   1  11      149.86      165.57      8.24 o 
  -6   1  11       82.27       98.61      8.55 o 
  -5   1  11       23.16       23.84      5.76 o 
  -4   1  11      688.22      673.38     11.47 o 
  -3   1  11     1017.20     1050.16     20.08 o 
  -2   1  11     1826.41     1797.39     22.00 o 
  -1   1  11     1398.60     1361.65     27.17 o 
   0   1  11       99.38      105.36     13.34 o 
   1   1  11       27.50       29.09      7.93 o 
   2   1  11      540.26      534.49     15.02 o 
   3   1  11      633.54      603.01     10.29 o 
   4   1  11      760.99      767.06     11.12 o 
   5   1  11      985.46      968.85     16.94 o 
   6   1  11      112.59      110.50     15.66 o 
   7   1  11        0.24      -12.36     17.04 o 
  -8   2  11       55.43       63.94     36.39 o 
  -7   2  11      180.13      146.09     10.75 o 
  -6   2  11      324.25      322.54      8.81 o 
  -5   2  11      616.39      604.17     12.93 o 
  -4   2  11      344.30      314.36      8.20 o 
  -3   2  11        7.70        9.69      7.34 o 
  -2   2  11      133.77      114.93      7.51 o 
  -1   2  11      790.89      817.51     18.54 o 
   0   2  11      738.28      727.04     12.30 o 
   1   2  11     1470.66     1402.20     30.39 o 
   2   2  11     1009.67     1002.84     23.34 o 
   3   2  11        5.83       16.02      7.68 o 
   4   2  11       44.53       48.66     10.26 o 
   5   2  11       11.96       19.55      9.28 o 
   6   2  11      434.01      431.33     16.30 o 
   7   2  11      210.24      145.64     21.14 o 
  -7   3  11       47.96       31.47     18.72 o 
  -6   3  11       76.40       91.55      9.20 o 
  -5   3  11       35.52       46.63      8.52 o 
  -4   3  11       53.13       52.88      8.28 o 
  -3   3  11        2.80       -5.59      7.06 o 
  -2   3  11        2.00       22.60      8.48 o 
  -1   3  11       37.24       22.89      8.50 o 
   0   3  11       38.25       39.46     11.18 o 
   1   3  11       59.47       50.85      6.68 o 
   2   3  11       31.95       24.33      9.94 o 
   3   3  11       47.13       45.60      8.56 o 
   4   3  11       19.73       16.89     11.39 o 
   5   3  11        9.68       17.10     14.65 o 
   6   3  11       45.34       58.79     27.73 o 
  -6   4  11      115.35      109.48     18.35 o 
  -5   4  11      275.51      275.73     16.84 o 
  -4   4  11      135.48      176.23     11.65 o 
  -3   4  11       94.35      107.86     18.61 o 
  -2   4  11        0.02        0.90     10.03 o 
  -1   4  11      170.66      150.19     10.85 o 
   0   4  11      296.45      271.99     13.50 o 
   1   4  11      189.27      193.83     14.60 o 
   2   4  11      143.79      177.23     18.51 o 
   3   4  11       30.24       59.96     21.32 o 
   4   4  11       25.48       37.59     17.27 o 
   5   4  11        6.36       52.58     19.19 o 
  -4   5  11       34.77       58.89     33.02 o 
  -3   5  11      105.95      144.69     38.29 o 
  -2   5  11      218.38      197.62     26.26 o 
  -1   5  11       25.38       73.54     31.02 o 
   0   5  11        0.42       19.47     16.05 o 
   1   5  11        0.91       -6.19     23.36 o 
   2   5  11       60.56       80.68     32.37 o 
   3   5  11      116.92       85.50     70.99 o 
  -8   0  12       77.92        3.98     37.24 o 
  -7   0  12      349.58      363.90     18.50 o 
  -6   0  12      379.95      419.52     21.67 o 
  -5   0  12      343.89      408.74     22.04 o 
  -4   0  12       11.60       -8.78     14.58 o 
  -3   0  12       19.94       41.41     11.98 o 
  -2   0  12      581.73      585.70     15.27 o 
  -1   0  12      551.79      529.55     42.05 o 
   0   0  12     3468.96     3491.94    124.92 o 
   1   0  12     1701.65     1682.35     57.80 o 
   2   0  12      217.74      241.76      9.08 o 
   3   0  12      419.16      392.80     12.21 o 
   4   0  12      777.56      781.52     16.36 o 
   5   0  12      769.32      744.36     17.21 o 
   6   0  12      698.49      717.21     24.97 o 
   7   0  12      792.60      759.11     31.64 o 
  -8   1  12       14.78       12.40     26.11 o 
  -7   1  12        7.49       18.00     13.04 o 
  -6   1  12       60.61       54.78      7.97 o 
  -5   1  12      152.10      162.77     11.25 o 
  -4   1  12       26.53       17.55      6.35 o 
  -3   1  12      375.69      341.65      7.49 o 
  -2   1  12      544.20      523.59     17.30 o 
  -1   1  12      107.65       97.28     10.90 o 
   0   1  12      193.40      223.89      7.89 o 
   1   1  12      146.71      136.66     10.98 o 
   2   1  12      585.19      568.41     13.21 o 
   3   1  12      620.51      609.10     20.14 o 
   4   1  12      227.81      229.04      9.97 o 
   5   1  12      130.64      139.39      9.23 o 
   6   1  12        0.10      -16.06     10.92 o 
   7   1  12       39.52       62.57     25.54 o 
  -7   2  12       10.04       24.86     20.15 o 
  -6   2  12      277.50      312.48     10.67 o 
  -5   2  12      140.09      164.45     10.70 o 
  -4   2  12       16.44       24.01      6.93 o 
  -3   2  12       52.14       50.24      5.74 o 
  -2   2  12        1.04       -1.74      6.47 o 
  -1   2  12      234.04      255.03      8.41 o 
   0   2  12      219.19      256.73     16.46 o 
   1   2  12      172.04      187.01      8.54 o 
   2   2  12       49.73       54.53      7.63 o 
   3   2  12        0.21       13.75      8.66 o 
   4   2  12       64.66       69.73     10.59 o 
   5   2  12      171.44      169.72     14.88 o 
   6   2  12       97.21      115.35     35.95 o 
   7   2  12       45.11       -2.38     21.42 o 
  -7   3  12       11.13       15.27     22.26 o 
  -6   3  12      128.45      160.75     13.33 o 
  -5   3  12      108.35      123.34      9.28 o 
  -4   3  12      381.71      400.81     13.59 o 
  -3   3  12      779.79      811.42     13.98 o 
  -2   3  12       71.48      115.21     20.98 o 
  -1   3  12       80.84       82.68     10.62 o 
   0   3  12       21.46        7.99      7.35 o 
   1   3  12      128.49      129.24     10.98 o 
   2   3  12      286.32      280.77     11.85 o 
   3   3  12      395.30      382.07     20.01 o 
   4   3  12      489.97      488.85     21.06 o 
   5   3  12       50.35       23.43     15.50 o 
   6   3  12       55.13       94.00     20.36 o 
  -5   4  12       18.71       29.15     26.72 o 
  -4   4  12        0.88        7.27     13.92 o 
  -3   4  12       49.74       51.23     25.59 o 
  -2   4  12      242.72      268.57     15.84 o 
  -1   4  12      133.07      113.46     13.71 o 
   0   4  12        7.22       -2.90      7.87 o 
   1   4  12       65.60       66.15     37.95 o 
   2   4  12        1.59      -14.64     35.74 o 
   3   4  12       23.83       24.34     14.52 o 
   4   4  12        1.74       15.66     22.07 o 
   5   4  12       32.62       46.72     20.98 o 
  -3   5  12        7.01       -3.06     16.56 o 
  -2   5  12       41.83       52.19     40.12 o 
  -1   5  12        7.83       18.43     16.41 o 
   0   5  12       34.17       60.17     23.00 o 
   1   5  12        5.67      -32.73     28.88 o 
   2   5  12       10.06        3.24     30.78 o 
  -8   1  13       15.47      101.40     31.61 o 
  -7   1  13       29.57      115.63     46.34 o 
  -6   1  13       95.58      101.66     10.52 o 
  -5   1  13      151.83      177.69     12.80 o 
  -4   1  13      511.16      556.34     18.47 o 
  -3   1  13      775.38      800.27     15.34 o 
  -2   1  13      249.07      282.99     10.13 o 
  -1   1  13       38.69       45.18      8.40 o 
   0   1  13      269.42      285.97      9.15 o 
   1   1  13      500.10      484.21     10.43 o 
   2   1  13     1957.40     1915.54     33.37 o 
   3   1  13     1164.33     1118.85     22.23 o 
   4   1  13        7.04        8.58      8.80 o 
   5   1  13        0.34       12.16      8.11 o 
   6   1  13       35.23       43.19     18.64 o 
   7   1  13      306.45      326.49     21.50 o 
  -7   2  13       51.74      108.06     42.35 o 
  -6   2  13       95.85      107.59      9.15 o 
  -5   2  13       18.75       18.20     11.05 o 
  -4   2  13      144.81      168.45      9.11 o 
  -3   2  13      127.63      123.82      7.33 o 
  -2   2  13      368.62      360.50     14.39 o 
  -1   2  13     1568.21     1605.50     34.16 o 
   0   2  13      552.90      539.40     13.07 o 
   1   2  13       11.05        4.69      8.37 o 
   2   2  13       27.15       27.52      7.98 o 
   3   2  13      257.98      247.32      9.86 o 
   4   2  13      682.65      701.17     21.11 o 
   5   2  13      324.45      350.58     17.03 o 
   6   2  13      213.29      220.16     20.75 o 
  -6   3  13        1.88        4.60     25.03 o 
  -5   3  13       69.68       43.71     10.39 o 
  -4   3  13        1.65       -7.31     10.22 o 
  -3   3  13      137.95      154.04     15.65 o 
  -2   3  13        5.44      -14.44      9.63 o 
  -1   3  13        2.26        2.77     10.18 o 
   0   3  13      274.69      263.25     16.91 o 
   1   3  13       27.94       16.29     11.19 o 
   2   3  13       99.56       98.72      9.50 o 
   3   3  13       10.38       -3.00     15.76 o 
   4   3  13        3.87       17.68     33.07 o 
   5   3  13       11.28      -31.57     21.05 o 
   6   3  13        1.08       44.80     23.59 o 
  -5   4  13       28.34       26.20     17.90 o 
  -4   4  13        0.63       10.22     23.14 o 
  -3   4  13       15.71       14.34     19.67 o 
  -2   4  13       34.33       23.83     15.42 o 
  -1   4  13      198.40      222.29     23.62 o 
   0   4  13      223.11      226.88     20.99 o 
   1   4  13       75.42       84.36     16.02 o 
   2   4  13        0.23       45.33     28.95 o 
   3   4  13        6.54       31.74     33.26 o 
   4   4  13       87.10       69.62     21.59 o 
  -2   5  13        6.96       37.64     16.80 o 
  -1   5  13        0.32       -0.81     18.48 o 
   0   5  13       48.30       34.72     29.64 o 
   1   5  13       32.00       -4.74     37.13 o 
  -6   0  14       87.63      131.39     18.86 o 
  -5   0  14       75.11       66.85     13.66 o 
  -4   0  14      357.54      358.17     14.75 o 
  -3   0  14     1405.24     1561.69     61.53 o 
  -2   0  14      984.99     1010.21     35.91 o 
  -1   0  14      758.60      761.14     18.62 o 
   0   0  14      164.76      180.01     30.96 o 
   1   0  14      158.56      165.17     11.81 o 
   2   0  14     1158.90     1162.61     25.30 o 
   3   0  14       59.73       63.11     15.02 o 
   4   0  14      605.95      608.83     17.58 o 
   5   0  14      984.28      948.86     25.86 o 
   6   0  14       28.83       60.89     38.16 o 
   7   0  14       31.13       43.90     25.65 o 
  -7   1  14       14.10       48.82     47.38 o 
  -6   1  14      126.68      120.12      9.98 o 
  -5   1  14      135.76      155.26      9.17 o 
  -4   1  14      141.05      136.87      7.68 o 
  -3   1  14       20.08       28.28      7.03 o 
  -2   1  14       69.47       52.86      8.95 o 
  -1   1  14      200.94      188.36      8.14 o 
   0   1  14      483.08      475.69     13.80 o 
   1   1  14      157.91      159.10      6.99 o 
   2   1  14      148.56      163.53      9.67 o 
   3   1  14       13.02       24.03      8.37 o 
   4   1  14       11.41       12.96     12.56 o 
   5   1  14       11.73       17.46     15.18 o 
   6   1  14       36.63       50.67     15.70 o 
  -7   2  14       26.09       65.20     28.56 o 
  -6   2  14       45.58       44.66     13.81 o 
  -5   2  14       24.43       29.10     11.41 o 
  -4   2  14       41.71       53.66      8.42 o 
  -3   2  14        6.68       14.44      6.37 o 
  -2   2  14      237.29      255.24     12.88 o 
  -1   2  14      347.83      365.89     13.84 o 
   0   2  14      120.35      140.92     10.57 o 
   1   2  14       46.78       37.98      9.15 o 
   2   2  14        0.76       -6.95      8.46 o 
   3   2  14      129.77      120.87     13.12 o 
   4   2  14      246.94      251.20     13.43 o 
   5   2  14       26.80       39.33     14.79 o 
   6   2  14       14.78       -4.26     19.47 o 
  -6   3  14       92.45      127.82     15.46 o 
  -5   3  14      204.82      275.20     29.46 o 
  -4   3  14      103.87      136.44     14.08 o 
  -3   3  14      135.13      119.72     15.30 o 
  -2   3  14       45.48       73.45     14.73 o 
  -1   3  14      168.35      177.26     18.74 o 
   0   3  14      189.17      207.89     19.02 o 
   1   3  14      991.22      954.26     34.20 o 
   2   3  14      166.98      181.92     12.00 o 
   3   3  14       24.10       19.98     14.88 o 
   4   3  14        1.47        7.87     17.76 o 
   5   3  14       72.81       30.87     22.14 o 
  -4   4  14       37.72       85.02     54.18 o 
  -3   4  14       29.64       -9.86     17.57 o 
  -2   4  14       86.02       99.42     14.93 o 
  -1   4  14        0.44       -1.02     18.27 o 
   0   4  14        6.00       32.06     17.51 o 
   1   4  14        0.34        9.40     16.64 o 
   2   4  14       39.73       -2.13     16.77 o 
   3   4  14       99.14       94.43     28.12 o 
   4   4  14       33.45       25.91     52.12 o 
  -7   1  15      107.60      145.60     28.14 o 
  -6   1  15      182.40      230.66     22.02 o 
  -5   1  15      117.94      135.63     10.38 o 
  -4   1  15       11.22        1.63      8.44 o 
  -3   1  15       81.59      100.07     13.56 o 
  -2   1  15      135.80      135.11     10.71 o 
  -1   1  15      309.87      346.55     10.62 o 
   0   1  15      581.97      598.41     14.24 o 
   1   1  15      253.39      222.65     10.95 o 
   2   1  15      109.99      101.29     10.49 o 
   3   1  15        8.71       11.86      8.21 o 
   4   1  15       56.60       61.40     17.20 o 
   5   1  15       99.28      112.55     13.41 o 
   6   1  15      219.47      222.45     25.36 o 
  -6   2  15      103.84      132.28     21.53 o 
  -5   2  15       69.39       55.60     15.39 o 
  -4   2  15      254.05      280.42     17.28 o 
  -3   2  15      378.24      389.61     11.47 o 
  -2   2  15       42.72       53.58      9.67 o 
  -1   2  15        5.05       -8.26      9.30 o 
   0   2  15       20.81       25.19     10.91 o 
   1   2  15       98.44      106.36     16.04 o 
   2   2  15      203.42      189.67     18.78 o 
   3   2  15      385.97      415.93     22.51 o 
   4   2  15      151.70      185.22     25.54 o 
   5   2  15       45.49       82.15     27.64 o 
  -5   3  15       49.31       56.49     13.93 o 
  -4   3  15        0.69        5.97     14.50 o 
  -3   3  15       33.57        9.18     13.71 o 
  -2   3  15       60.72       76.44     28.77 o 
  -1   3  15        0.12       -3.99     16.30 o 
   0   3  15        3.72      -11.37     12.81 o 
   1   3  15        0.33      -22.49     14.99 o 
   2   3  15        1.42       27.11     13.91 o 
   3   3  15       13.17      -13.87     18.77 o 
   4   3  15        0.59       13.43     16.82 o 
   5   3  15        0.26      -38.02     25.35 o 
  -4   4  15       51.25       66.36     30.32 o 
  -3   4  15       88.58       72.44     38.54 o 
  -2   4  15       75.51       89.62     19.55 o 
  -1   4  15        9.28       47.88     20.69 o 
   0   4  15        0.15       -4.22     17.92 o 
   1   4  15       12.79       14.21     19.65 o 
   2   4  15       38.50       22.79     58.81 o 
   3   4  15       67.33       61.14     59.25 o 
  -7   0  16       53.84       30.94     43.72 o 
  -6   0  16       63.25       50.44     30.78 o 
  -5   0  16      123.67      170.33     23.34 o 
  -4   0  16       84.05      139.21     15.72 o 
  -3   0  16      279.66      294.55     24.74 o 
  -2   0  16      314.76      367.07     28.52 o 
  -1   0  16      190.35      194.41     12.94 o 
   0   0  16       18.48       43.82     13.03 o 
   1   0  16      175.96      166.81     22.48 o 
   2   0  16     1603.96     1547.90     39.92 o 
   3   0  16      798.99      808.51     30.93 o 
   4   0  16        5.36       19.33     22.07 o 
   5   0  16       37.02       79.83     23.65 o 
   6   0  16       88.46       78.22     24.37 o 
  -7   1  16       10.70       98.80     66.59 o 
  -6   1  16        0.69       47.14     20.31 o 
  -5   1  16        0.26        1.44     11.62 o 
  -4   1  16       48.69       59.98      9.84 o 
  -3   1  16        1.85        5.85     20.86 o 
  -2   1  16      113.38      118.61      9.75 o 
  -1   1  16      136.90      143.31      9.50 o 
   0   1  16      109.29       99.58     11.87 o 
   1   1  16       36.06       33.69     11.28 o 
   2   1  16        0.44        3.81     10.48 o 
   3   1  16        9.48        6.21     11.58 o 
   4   1  16      273.00      277.90     14.19 o 
   5   1  16      118.39      140.10     19.61 o 
   6   1  16       39.83       69.41     22.47 o 
  -6   2  16       22.69       15.74     17.06 o 
  -5   2  16        0.67       25.52     13.35 o 
  -4   2  16       77.92      117.65     14.14 o 
  -3   2  16      231.19      253.06     28.28 o 
  -2   2  16        2.02        1.80     17.84 o 
  -1   2  16        1.26       18.62     11.75 o 
   0   2  16        0.52       25.08     12.69 o 
   1   2  16       40.40       34.99     14.00 o 
   2   2  16      192.38      160.90     24.30 o 
   3   2  16       22.26       52.56     19.90 o 
   4   2  16       21.10       51.82     38.79 o 
   5   2  16        0.01       -8.12     21.02 o 
  -5   3  16        0.33       -7.56     20.53 o 
  -4   3  16       23.49      104.24     25.09 o 
  -3   3  16       43.64       41.34     16.48 o 
  -2   3  16       99.56       65.98     29.61 o 
  -1   3  16      398.23      429.47     33.38 o 
   0   3  16       67.74       91.34     17.11 o 
   1   3  16       36.56       39.98     23.89 o 
   2   3  16        4.69      -13.39     14.10 o 
   3   3  16       88.94      106.49     19.93 o 
   4   3  16       45.23       41.94     25.54 o 
  -3   4  16        1.40       25.71     19.28 o 
  -2   4  16        1.47       21.12     20.74 o 
  -1   4  16        9.05        2.35     49.46 o 
   0   4  16       99.67      157.06     31.02 o 
   1   4  16       22.97       30.74     19.57 o 
   2   4  16        9.04      -17.58     31.84 o 
  -6   1  17       33.12       90.92     23.76 o 
  -5   1  17        0.29       11.13     21.91 o 
  -4   1  17       97.83      131.40     19.53 o 
  -3   1  17      160.57      195.01     28.30 o 
  -2   1  17      215.27      262.83     24.67 o 
  -1   1  17      411.10      396.51     16.43 o 
   0   1  17      127.38       95.79     22.56 o 
   1   1  17      142.42      137.15     11.41 o 
   2   1  17      101.17      119.68     10.93 o 
   3   1  17       67.26       90.70     14.08 o 
   4   1  17      408.47      454.59     17.35 o 
   5   1  17      114.84      129.92     18.06 o 
  -5   2  17       81.97       81.56     19.37 o 
  -4   2  17       78.02       92.18     17.21 o 
  -3   2  17        8.22        4.54     15.66 o 
  -2   2  17       39.27       48.37     21.09 o 
  -1   2  17       57.16       61.26     16.33 o 
   0   2  17      315.65      284.83     24.04 o 
   1   2  17      454.36      422.15     18.85 o 
   2   2  17       36.56       51.80     15.08 o 
   3   2  17       25.71       42.81     15.33 o 
   4   2  17        0.30       -9.23     19.83 o 
  -4   3  17        4.31       11.44     18.30 o 
  -3   3  17        5.46        9.53     21.19 o 
  -2   3  17        0.62      -13.21     20.13 o 
  -1   3  17       24.74       18.08     20.18 o 
   0   3  17        1.74      -14.16     19.17 o 
   1   3  17        3.85      -19.94     18.22 o 
   2   3  17        8.11       -1.43     17.90 o 
   3   3  17        4.42       96.42     31.90 o 
  -1   4  17       19.14       74.70     25.43 o 
   0   4  17       31.56       21.65     21.75 o 
  -6   0  18      116.70      194.56     50.30 o 
  -5   0  18       80.01      206.34     27.65 o 
  -4   0  18       18.66       28.25     24.14 o 
  -3   0  18      131.78      167.60     46.90 o 
  -2   0  18      142.63      178.08     23.26 o 
  -1   0  18      277.01      279.59     99.70 o 
   0   0  18      366.21      366.53     22.76 o 
   1   0  18       36.45       74.98     22.44 o 
   2   0  18       48.61       47.51     19.22 o 
   3   0  18       27.70       36.11     58.37 o 
   4   0  18       33.56        6.67     21.79 o 
   5   0  18        9.11       32.18     23.12 o 
  -6   1  18        8.49       31.86     21.06 o 
  -5   1  18       28.00       37.66     18.39 o 
  -4   1  18       59.68       60.98     31.90 o 
  -3   1  18      119.89      145.55     20.27 o 
  -2   1  18        3.76       21.17     22.34 o 
  -1   1  18        1.30        9.99     10.94 o 
   0   1  18       43.80       56.18     23.09 o 
   1   1  18       11.22       23.07     16.02 o 
   2   1  18      134.71      157.13     15.79 o 
   3   1  18       17.27       36.73     14.31 o 
   4   1  18        3.01        2.37     27.54 o 
  -5   2  18       33.33       47.04     23.02 o 
  -4   2  18        0.73      -14.61     17.00 o 
  -3   2  18       14.71      -28.60     20.64 o 
  -2   2  18        2.20      -21.60     14.40 o 
  -1   2  18       41.86       54.61     15.33 o 
   0   2  18        8.60       14.38     29.16 o 
   1   2  18       78.56       17.03     38.16 o 
   2   2  18       20.93       48.55     30.05 o 
   3   2  18        1.86       65.30     31.55 o 
   4   2  18        1.67       -8.03     36.49 o 
  -3   3  18       57.06      102.80     20.11 o 
  -2   3  18       51.45       43.22     19.94 o 
  -1   3  18        3.12       15.40     22.17 o 
   0   3  18        1.99       -1.11     19.22 o 
   1   3  18       31.95       61.76     35.77 o 
   2   3  18       38.90       72.53     21.37 o 
  -5   1  19       11.89       41.79     21.20 o 
  -4   1  19       32.05       60.82     20.22 o 
  -3   1  19      115.15      164.09     28.00 o 
  -2   1  19        1.94       14.08     16.06 o 
  -1   1  19       25.31       17.54     14.53 o 
   0   1  19        1.15       -7.41     13.57 o 
   1   1  19       50.94       69.16     23.41 o 
   2   1  19      257.20      261.47     24.25 o 
   3   1  19       86.99       86.16     23.01 o 
   4   1  19       24.44       36.93     22.75 o 
  -4   2  19       17.15       14.55     21.41 o 
  -3   2  19       15.95       11.95     17.94 o 
  -2   2  19       92.85      144.36     19.50 o 
  -1   2  19       75.89      118.51     22.49 o 
   0   2  19       17.51       26.37     24.36 o 
   1   2  19       23.52      -23.84     22.66 o 
   2   2  19        0.10        9.68     20.64 o 
   3   2  19       18.17       36.04     92.36 o 
  -2   3  19        3.43       65.16     25.85 o 
  -1   3  19       12.72      -29.17     19.45 o 
   0   3  19       18.47        3.48     21.23 o 
   1   3  19        0.17      -37.22     56.03 o 
  -4   0  20       64.52      -14.29     29.71 o 
  -3   0  20       15.31       46.37     47.26 o 
  -2   0  20       69.74       76.91     28.61 o 
  -1   0  20      225.44      186.95     31.24 o 
   0   0  20       74.59       76.95     28.18 o 
   1   0  20       58.09       40.81     26.49 o 
   2   0  20       21.95       49.53     27.09 o 
   3   0  20       36.44       96.42     47.67 o 
  -4   1  20        1.59       -3.35     49.33 o 
  -3   1  20        3.05       -2.21     19.01 o 
  -2   1  20        3.64       50.11     18.14 o 
  -1   1  20       10.25      -14.31     22.18 o 
   0   1  20       53.58       80.24     19.42 o 
   1   1  20       30.06       64.51     30.35 o 
   2   1  20       16.98       -7.97     29.99 o 
   3   1  20       54.79       67.44     25.49 o 
  -3   2  20       12.70       44.43     24.94 o 
  -2   2  20        9.54       22.06     21.26 o 
  -1   2  20      105.57       56.00     19.23 o 
   0   2  20        4.02      -17.05     40.20 o 
   1   2  20       12.74      -18.26     29.86 o 
   2   2  20        0.35      -16.60     41.81 o 
  -3   1  21        1.98      -11.78     25.56 o 
  -2   1  21       38.04       37.95     22.47 o 
  -1   1  21       67.74       14.55     23.56 o 
   0   1  21       40.32       36.80     20.49 o 
   1   1  21       52.25       67.08     25.87 o 
  -1   0  22       19.28       38.46     52.34 o 
   0   0  22        5.29      -13.65     33.44 o 
                                                 
